# Supplementary material for: Alternative Tissue Sampling for Improved Detection of Candidatus Liberibacter asiaticus
Source: Plants (Basel). 2023 Sep 23;12(19):3364. doi: 10.3390/plants12193364 (PMC10574540; doi:10.3390/plants12193364)
Supplement: Supplementary file 1 [file plants-12-03364-s001.zip]

Archive with 1 entries (1 files):
- plants-2603764-supplementary.pdf
